# Supplementary material for: Discovery of Sphingosine Kinase Inhibition by Modified Quinoline-5,8-Diones
Source: Pharmaceuticals (Basel). 2025 Feb 18;18(2):268. doi: 10.3390/ph18020268 (PMC11859825; doi:10.3390/ph18020268)
Supplement: Supplementary file 1 [file pharmaceuticals-18-00268-s001.zip]

Archive with 1 entries (1 files):
- pharmaceuticals-3450654-supplementary.pdf
